# Supplementary material for: Study of Tribological Properties of Fullerenol and Nanodiamonds as Additives in Water-Based Lubricants for Amorphous Carbon (a-C) Coatings
Source: Nanomaterials (Basel). 2021 Dec 31;12(1):139. doi: 10.3390/nano12010139 (PMC8746735; doi:10.3390/nano12010139)
Supplement: Supplementary file 1 [file nanomaterials-12-00139-s001.zip]

Archive with 1 entries (1 files):
- nanomaterials-1493694-supplementary.pdf
